# Supplementary material for: The desensitization pathway of GABAA receptors, one subunit at a time
Source: Nat Commun. 2020 Oct 23;11:5369. doi: 10.1038/s41467-020-19218-6 (PMC7585415; doi:10.1038/s41467-020-19218-6)
Supplement: Supplementary file 4 — Source Data [file 41467_2020_19218_MOESM4_ESM.xlsx]

## Sheet: all
							bi-exponential fit of desensitization
Position	Construct	Days post-injection	[GABA] (mM)	Leak current (nA)	IPeak (µA)	Isteady-state - after 1min (% of peak)	tau slow (s)	Aslow	tau fast (s)	Afast	weighted tau	%Afast
1	CWT	4	10	10	3.4	11.3	27.15	1.944	5.52	1.21	18.8519	0.38364
1	CWT	5	10	20	0.37	6.2	19.06	0.224	4.54	0.1265	13.8195	0.360913
1	CWT	5	10	200	2.5	3.9	9.63	0.5386	3.18	1.918	4.59414	0.780754
1	CWT	3	10	170	7.6	13.6	27.5	4.54	4.945	2.346	19.8157	0.340691
1	CWT	3	10	25	0.8	10.8	23.8	0.542	4.38	0.165	19.2678	0.23338
1	CWT	4	10	20	1.4	9.7	22.3	0.921	4.64	0.416	16.8052	0.311144
1	CWT	4	10	20	1.6	6.9	19.4	0.954	3.95	0.493	14.1361	0.340705
1	CWT	3	10	20	0.44	7.7	24.9	0.221	5.3	0.2	15.5888	0.475059
1	CWT	5	10	20	0.25	7.4	20.7	0.148	4.57	0.0656	15.7462	0.307116
1	CWT	5	10	15	0.37	6.9	19.3	0.221	4.92	0.0889	15.1749	0.286867
1	CWT	5	10	20	3.3	6.3	18.8	1.19	3.82	1.19	11.31	0.5
1	CWT	5	10	10	0.42	9.4	22.5	0.312	4.45	0.0729	19.0813	0.1894
1	CWT	5	10	20	1.6	7.6	20	1.05	3.27	0.401	15.3765	0.276361
1	CWT	5	10	15	3.3	9.4	21.4	2.018	3.7	0.769	16.5161	0.275924
1	CWT	3	10	0	0.7	4.6	13.8	0.327	3.16	0.316	8.57101	0.491446
1	CWT	3	10	0	0.33	4.8	14.4	0.167	3.35	0.143	9.30274	0.46129
1	CWT	3	10	50	0.84	8.8	21.3	0.519	4.69	0.207	16.5641	0.285124
1	CWT	3	10	30	0.37	10.2	21.8	0.246	4.71	0.084	17.4498	0.254545
1	CWT	3	10		2.1	8.2	21.1	1.28	4.15	0.639	15.4559	0.332986
1	CWT	4	10	20	0.3	7.7	20.1	0.193	4.32	0.106	14.5058	0.354515
1	CWT	4	10	25	2.7	8	21.3	1.86	3.97	0.682	16.6505	0.268293
1	CWT	4	10	32	0.27	11.9	25.5	0.184	5.13	0.0662	20.1103	0.264588
1	CWT	4	10	23	10.9	13.6	30.9	6.78	5.73	3.33	22.6096	0.329377
1	CWT	4	10	25	7.28	18.4	29.4	4.97	4.41	1.51	23.5767	0.233025
1	CWT	4	10	31	0.45	11.3	28.9	0.296	5.78	0.134	21.6952	0.311628
1	CWT	3	10	79.7	5.75	7.53	19.54	3.27	3.33	2.16	13.0918	0.39779
1	CWT	3	10	38.6	1.28	6.49	19.51	0.79	3.8	0.43	13.9729	0.352459
1	CWT	3	10	17.5	0.22	15	32.6	0.139	6.54	0.059	24.8346	0.29798
1	CWT	3	10	29.8	0.3	13.1	27.8	0.19	5.84	0.069	21.9497	0.266409
1	CWT	3	10	20.7	0.3	12.8	32.6	0.181	7.57	0.0795	24.9613	0.305182
1	CWT	3	10	492	0.97	9.56	26.4	0.577	5.82	0.35	18.6298	0.377562
1	CWT	3	10	34	1.01	12.3	26.4	0.68	5.39	0.34	19.3967	0.333333
1	CWT	3	10	88.7	0.052	13.1	34	0.033	7.4	0.0172	24.8861	0.342629
1	CWT	3	10	86	1.4	11.3	28	0.886	5.45	0.408	20.89	0.315301
1	CWT	3	10	15	0.29	8.2	22.1	0.166	4.92	0.103	15.5218	0.3829
1	CWT	3	10	25	0.21	9.6	23.7	0.136	4.86	0.065	17.6075	0.323383
1	CWT	4	10	15	0.2	9.5	23.5	0.118	5.55	0.066	17.0614	0.358696
1	CWT	4	10	15	0.6	6.9	20.2	0.352	4.86	0.218	14.3331	0.382456
1	CWT	4	10	20	0.4	8.1	22.1	0.233	5.11	0.162	15.1319	0.410127
2	C1	4	10	20	1.2	6.6	17.27	0.651	3.94	0.388	12.2921	0.373436
2	C1	5	10	20	3	5.6	16.57	1.642	3.8	1.219	11.129	0.426075
2	C1	5	10	20	2.8	7.8	20.1	1.585	4.23	0.937	14.2038	0.371531
2	C1	4	10	24	5.2	12.8	31	3.44	5.3	1.46	23.3424	0.297959
2	C1	4	10	33	4	12.5	30	2.56	5.2	1.23	21.9515	0.324538
3	C2	3	10	30	0.074	5.1	14.24	0.05027	3.65	0.01915	11.3187	0.275857
3	C2	4	10	100	2.6	5.9	15.69	1.53	3.27	0.947	10.9416	0.382317
3	C2	4	10	20	0.6	5.8	15.3	0.423	3.58	0.18	11.8015	0.298507
3	C2	4	10	30	6.5	8.3	20.6	4.19	3.8	1.86	15.435	0.307438
3	C2	4	10	24	7	12.2	26.5	5.14	5.5	1.56	21.6104	0.232836
4	C3	4	10	30	2.5	4.6	6.873	2.121	1.747	0.247	6.33832	0.104307
4	C3	5	10	15	1.3	3.4	6.75	0.873	3.11	0.386	5.634	0.306593
4	C3	5	10	20	0.09	4	7.16	0.0554	3.06	0.0165	6.21911	0.229485
4	C3	5	10	20	1.8	3.5	7.44	1.22	2.72	0.233	6.68311	0.160358
5	C4	4	10	20	0.2	2.5	4.89	0.044	2.48	0.123	3.11497	0.736527
5	C4	4	10	40	1.8	2.7	6.08	0.105	3.23	1.35	3.43567	0.927835
5	C4	4	10	30	1.2	2.1	5.45	0.208	2.78	0.949	3.26	0.820225
5	C4	3	10	100	2.6	2.4	9.33	0.0834	3.25	2.34	3.45924	0.965586
5	C4	3	10	80	0.1	3.8	10.7	0.00898	2.67	0.0693	3.59117	0.885284
6	C5	4	10	20	2.1	2.2	13.97	0.0171	3.52	2.044	3.6067	0.991703
6	C5	4	10	30	2	2.04	5.27	0.221	2.81	1.676	3.09659	0.8835
6	C5	3	10	0	0.7	2	3.85	0.124	2.08	0.566	2.39809	0.82029
6	C5	3	10	0	0.2	2.1	3.34	0.0518	1.96	0.135	2.34268	0.722698
6	C5	3	10	10	0.36	2	6.85	0.0173	2.34	0.264	2.61737	0.9385
6	C5	3	10	20	0.068	2.22	6.52	0.019	3.45	0.047	4.33379	0.712121
6	C5	3	10	95	0.26	2	11.62	0.0115	3.72	0.245	4.07419	0.955166
6	C5	3	10	100	1.19	2.24	6.37	0.132	3.41	1.006	3.75334	0.884007
7	C12	4	10	27	0.28	2.87	11.1	0.162	3.93	0.111	8.18473	0.406593
7	C12	4	10	22	0.3	2.51	11.03	0.18	3.75	0.11	8.26862	0.37931
7	C12	4	10	32	0.66	2.64	10.4	0.373	3.52	0.151	8.4174	0.288168
7	C12	4	10	30	0.28	3.33	9.77	0.158	3.09	0.0522	8.11112	0.248335
7	C12	3	10	18.6	0.43	2.45	9.06	0.227	3.22	0.185	6.43767	0.449029
7	C12	3	10	41.3	0.36	2.95	13.3	0.172	5.06	0.168	9.22847	0.494118
7	C12	3	10	17.6	0.21	2.81	9.81	0.125	3.56	0.069	7.58706	0.35567
7	C12	3	10	190	1.44	2.66	9.74	0.857	3.27	0.519	7.29964	0.37718
7	C12	3	10	119	2.88	2.84	11.6	2.05	3.33	0.694	9.50839	0.252915
7	C12	3	10	114	2.27	2.74	10.82	1.45	3.39	0.702	8.39627	0.326208
8	C13	3	10	5	0.13	4.3	10.2	0.091	3.8	0.0328	8.50436	0.264943
8	C13	3	10	40	1.1	3.7	8.38	0.7557	3.2	1.928	4.65863	0.718411
8	C13	4	10	10	0.37	3	10.1	0.239	4.18	0.0972	8.38845	0.289114
8	C13	4	10	10	3.8	3.2	8.47	2.41	3.52	1.15	6.87098	0.323034
8	C13	3	10	29.3	0.66	3.34	8.75	0.482	4	0.161	7.56065	0.250389
9	C14	3	10	203	0.88	2.3	3.25	1	3.25	1	3.25	0.5
9	C14	3	10	122	1.24	1.84	3.68	1	3.68	1	3.68	0.5
9	C14	3	10	117	0.133	4.89	3.55	1	3.55	1	3.55	0.5
9	C14	3	10	25	3.54	2.7	3.23	1	3.23	1	3.23	0.5
9	C14	3	10	25	3.5	2.7	3.64	1	3.64	1	3.64	0.5
9	C14	3	10	25	1.54	2.13	6.22	0.122	2.96	1.34	3.23204	0.916553
9	C14	3	10	25	0.94	2.33	5.73	0.143	3.12	0.745	3.5403	0.838964
10	C15	4	10	60	1.1	1.9	9.06	0.0136	1.84	0.722	1.97349	0.981512
10	C15	4	10	20	0.3	2.4	6.41	0.0106	2.35	0.184	2.57115	0.945529
10	C15	4	10	25	2.9	2.3	12.8	0.0312	2.92	2.72	3.03204	0.988659
10	C15	3	10	2.49	0.11	3.53	16	0.00543	4.12	0.103	4.71493	0.949922
10	C15	3	10	26	0.93	2.12	10.1	0.04	3.26	0.89	3.55419	0.956989
10	C15	4	10	51	6.96	3.38	3.65	8.45	1.72	1.84	3.30489	0.178814
11	C23	4	10	15	3.2	3.6	5.02	2.21	2.83	0.697	4.49491	0.239766
11	C23	4	10	20	1.3	3.61	6.3	0.492	3.35	0.658	4.61209	0.572174
11	C23	4	10	15	0.8	3.5	6.37	0.537	2.52	0.214	5.27293	0.284953
11	C23	4	10	20	2.1	3.3	5.15	1.215	2.51	0.737	4.15324	0.377561
11	C23	3	10	76	3.04	2.99	5.43	1.24	2.76	1.63	3.91359	0.567944
11	C23	3	10	14.2	0.06	3.05	5.76	0.0183	2.71	0.0417	3.64025	0.695
12	C24	3	10	20	0.2	2.1	8.44	0.013	2.47	0.195	2.84313	0.9375
12	C24	3	10	40	3.5	2.1	8.62	0.1245	2.61	3.273	2.83023	0.963355
12	C24	4	10	20	4	1.6	19.1	0.056	2.66	3.12	2.94987	0.982368
12	C24	4	10	15	11	2.9	5.9	0.037	2.65	6.31	2.66895	0.99417
12	C24	3	10	3.5	1.69	1.6	19.33	0.02	2.47	1.7	2.66605	0.988372
12	C24	3	10	29	0.97	1.86	9.44	0.04	2.23	0.93	2.52732	0.958763
12	C24	4	10	20.8	2.83	3.39	18.1	0.003	3.69	3.1	3.70393	0.999033
12	C24	4	10	23	0.53	2.23	6.96	0.09	2.71	0.44	3.4317	0.830189
13	C25	4	10	10	0.28	2.5	4.87	0.025	2.11	0.182	2.44333	0.879227
13	C25	4	10	25	0.45	1.5	4.07	0.0342	1.726	0.237	2.02159	0.873894
13	C25	3	10	10	0.8	1.05	2.08	0.202	1.2	0.597	1.42248	0.747184
13	C25	3	10	0	0.7	1.4	4.41	0.0254	1.52	0.647	1.62917	0.962225
13	C25	3	10	192	0.15	2.23	17.8	0.00299	3.08	0.144	3.37943	0.979658
13	C25	3	10	186	0.36	2.16	3.59	0.249	1.71	0.092	3.08279	0.269795
13	C25	3	10	187	1.35	1.9	6.84	0.074	2.71	1.19	2.95179	0.941456
14	C34	4	10	25	0.22	1.58	5.63	0.00818	1.03	0.188	1.2218	0.958304
14	C34	4	10	38	0.93	1.68	5.49	0.028	1.02	0.769	1.17704	0.964868
14	C34	4	10	34	1	1.84	5.63	0.0389	1.067	0.851	1.26646	0.956287
14	C34	3	10	47.3	0.06	1.99	6.85	0.0037	0.972	0.0504	1.37401	0.931608
14	C34	3	10	14.9	0.68	1.58	4.4	0.013	0.956	0.61	1.02787	0.979133
14	C34	3	10	47	0.11	1.8	3.11	0.00876	0.952	0.0923	1.13906	0.913319
14	C34	3	10	108	0.53	2.45	3.42	0.033	1.02	0.49	1.17143	0.936902
14	C34	3	10	123	0.748	2.75	4.64	0.0314	1.245	0.676	1.3957	0.955612
14	C34	3	10	145	1.15	2.46	4.11	0.0618	1.07	1.02	1.24367	0.942873
15	C35	4	10	15	2.4	2.6	1.94	0.073	0.534	2.13	0.58059	0.966863
15	C35	4	10	40	4.2	4.1	6.34	0.0454	0.619	3.278	0.697153	0.986339
15	C35	3	10	10	0.3	1.4	1.1	0.0212	0.379	0.304	0.426002	0.934809
15	C35	4	10	15	3.6	3	2.98	0.128	0.754	2.85	0.849678	0.957018
15	C35	4	10	20	0.15	2.8	4.07	0.00506	0.693	0.132	0.817673	0.963082
15	C35	4	10	20	0.6	2.4	2.06	0.0456	0.644	0.418	0.783279	0.901639
15	C35	4	10	41	0.64	1.88	4.5	0.0169	0.7	0.581	0.807409	0.971734
15	C35	4	10	32	0.19	2.44	2.85	0.0112	0.702	0.166	0.837765	0.936795
15	C35	4	10	50	2.7	2.28	3.074	0.105	0.709	1.99	0.827532	0.949881
15	C35	4	10	27	0.96	1.54	4.34	0.0412	0.994	0.721	1.17486	0.945946
15	C35	3	10	121	0.35	2.6	2.34	0.0279	0.677	0.301	0.818069	0.915172
15	C35	3	10	141.8	0.871	2.31	2.04	0.0627	0.676	0.76	0.779954	0.923788
15	C35	3	10	161	0.888	2.21	1.81	0.067	0.712	0.776	0.799267	0.920522
15	C35	3	10	109	0.429	2.2	1.76	0.044	0.628	0.344	0.756371	0.886598
16	C45	4	10	20	3.2	1.04	8.75	0.042	0.181	4.23	0.265246	0.990169
16	C45	4	10	40	4.2	0.73	2.44	0.052	0.189	2.65	0.232321	0.980755
16	C45	5	10	15	0.77	0.43	2.33	0.00846	0.162	0.753	0.186087	0.98889
16	C45	5	10		4.9	0.49	2.81	0.0547	0.177	3.239	0.220727	0.983393
16	C45	5	10	15	0.12	1.1	2.08	0.000411	0.175	0.113	0.181904	0.996376
17	C123	3	10	40	3.7	3.79	5.76	0.854	2.92	1.753	3.85033	0.67242
17	C123	3	10	30	3	3.4	5.75	1.602	2.59	1.347	4.30662	0.456765
17	C123	4	10	15	3.2	2.8	6.24	0.92	3.21	1.76	4.25015	0.656716
17	C123	4	10	15	8.9	4	6.22	2.83	3.57	2.798	4.90253	0.497157
17	C123	5	10	20	4.3	5.5	10.9	0.141	3.12	2.88	3.48312	0.953327
17	C123	5	10	15	0.65	2.2	4.68	0.1426	2.12	0.457	2.72883	0.762175
17	C123	5	10	120	0.63		8.26	0.0174	1.26	0.53	1.48251	0.968213
18	C125	3	10	20	0.12	2	3.61	0.00577	1.061	0.1087	1.18949	0.949594
18	C125	3	10	40	3	1.69	6.15	0.0924	1.32	2.497	1.49235	0.964316
18	C125	4	10	20	4.1	1.4	8.56	0.0581	1.32	2.24	1.50304	0.974718
18	C125	4	10	20	0.64	1.7	5.95	0.0169	1.51	0.395	1.69217	0.958971
18	C125	3	10	84	1.23	1.18	5.16	0.07	1.27	1.21	1.48273	0.945312
18	C125	4	10	3.95	0.28	1.51	5.42	0.02	1.2	0.28	1.48133	0.933333
18	C125	4	10	3.7	0.24	1.35	6.33	0.007	1.2	0.23	1.35152	0.970464
18	C125	4	10	25.8	2.38	1.71	8.31	0.03	1.44	2.45	1.5231	0.987903
19	C134	3	10	20	0.3	2.6	5.57	0.00987	1.15	0.162	1.40383	0.942573
19	C134	3	10	15	0.23	2.5	4.38	0.0103	1.03	0.2032	1.19162	0.951756
19	C134	4	10	10	1	1.4	6.22	0.0204	0.846	0.389	1.11378	0.950171
19	C134	4	10	20	0.15	2.1	2.52	0.0112	0.787	0.133	0.921602	0.92233
19	C134	4	10	39.8	0.11	2.37	2.77	0.0111	0.968	0.0902	1.16546	0.890424
19	C134	4	10	23.2	0.11	2.82	2.17	0.0132	0.964	0.0867	1.12335	0.867868
20	C145	3	10	20	0.1	0.901	7.22	0.00289	0.181	0.096	0.38671	0.970776
20	C145	3	10	70	0.4	0.87	6.4	0.0105	0.2	0.417	0.352281	0.975439
20	C145	4	10	10	0.44	0.56	6.18	0.0112	0.178	0.398	0.342278	0.97263
20	C145	4	10	20	0.27	0.24	8.42	0.00333	0.152	0.273	0.251636	0.987949
20	C145	5	10	25	0.11	1.2	2.07	0.00182	0.154	0.108448	0.185624	0.983495
20	C145	5	10	15	0.58	0.3	1.995	0.01	0.148	0.502	0.184074	0.980469
20	C145	5	10		0.21	0.49	2.01	0.00287	0.12	0.165	0.152313	0.982903
20	C145	5	10	15	1.3	0.61	2.4	0.0115	0.171	1.1	0.194062	0.989654
21	C235	5	10	20	1.4	0.85	8	0.011	0.356	1.25	0.42268	0.991277
21	C235	5	10	20	0.72	0.71	3.84	0.0068	0.314	0.617	0.352437	0.989099
21	C235	3	10	0	0.75	0.64	1.73	0.0114	0.247	0.695	0.270933	0.983862
21	C235	4	10	50	1.3	1.3	2.06	0.0307	0.325	1.022	0.375598	0.970837
21	C235	4	10	20	1	1.32	2.1	0.0248	0.365	0.795	0.417486	0.969749
21	C235	4	10	20	2.4	1.52	1.7	0.0804	0.385	1.94	0.437329	0.960206
22	C345	4	10	20	1.9	0.28	1.48	0.0206	0.0744	1.642	0.0918157	0.98761
22	C345	4	10	10	0.13	0.78	3.52	0.0038	0.0733	0.123	0.176592	0.970032
22	C345	3	10	15	1	0.32	0.932	0.0146	0.08	1.17	0.0905008	0.987675
22	C345	3	10	25	2.15	0.13	0.832	0.0226	0.0721	2.15	0.0800047	0.989598
22	C345	3	10		2.4	0.26	1.01	0.011	0.0701	2.249	0.0746747	0.995133
22	C345	3	10	20	2.1	0.42	0.985	0.018	0.0741	2.03	0.082106	0.991211
23	C1234	3	10	20	0.07	1.6	1.62	0.00121	0.307	0.0636	0.331514	0.98133
23	C1234	4	10	15	0.15	1.2	6.5	0.00161	0.45	0.131	0.523452	0.987859
23	C1234	5	10	10	0.035	2.2	2.16	0.00165	0.403	0.0347	0.482754	0.954608
23	C1234	5	10	10	0.08	1.1	0.854	0.00828	0.321	0.0613	0.384427	0.881
23	C1234	4	10	20	0.9	1.34	1.86	0.0213	0.326	0.753	0.368198	0.972491
23	C1234	4	10	150	1.2	1.16	1.45	0.0347	0.309	0.987	0.347752	0.966037
23	C1234	4	10	10	3.6	1.54	2.8	0.072	0.396	2.97	0.452899	0.976331
24	C1235	3	10	10	0.027	2.7	2.16	0.00126	0.242	0.0237	0.338822	0.949519
24	C1235	4	10	15	0.64	0.36	0.502	0.1	0.163	0.522	0.217502	0.839228
24	C1235	5	10	15	0.83	0.57	1.3	0.0281	0.237	0.698	0.278138	0.9613
24	C1235	5	10	15	0.06	0.86	1.63	0.00437	0.236	0.056	0.336907	0.927613
24	C1235	5	10	5	0.88	0.56	1.86	0.0205	0.26	0.78	0.300974	0.974391
24	C1235	5	10	25	4.7	2.9	1.61	0.1295	0.298	2.602	0.360202	0.95259
25	C1245	5	10	20	0.14	0.76	1.1	0.00403	0.0855	0.128	0.116466	0.969477
25	C1245	5	10	15	0.6	0.28	0.9	0.0197	0.0981	0.453	0.13152	0.958325
25	C1245	5	10	10	0.55	0.34	0.912	0.024	0.101	0.443	0.142679	0.948608
25	C1245	5	10	20	0.26	0.51	1.56	0.00127	0.0842	0.245	0.0918106	0.994843
25	C1245	5	10	15	0.2	0.4			0.0621	0.183	0.0621	1
26	C12345	5	10	20	0.65	0.21	0.192	0.0528	0.0295	0.504	0.0449095	0.905172
26	C12345	5	10	20	0.76	0.25	0.6	0.0156	0.0464	0.608	0.0602489	0.974984
26	C12345	4	10	20	1.3	0.28	0.747	0.0259	0.0367	0.986	0.0548804	0.974405
26	C12345	4	10	20	0.13	0.73	0.235	0.0104	0.0432	0.0882	0.0634304	0.894523
26	C12345	4	10	4	0.24	0.75	0.0979	0.0622	0.0309	0.137	0.0518207	0.687751
26	C12345	4	10	20	0.34	0.65	0.237	0.01795	0.0338	0.262	0.0468289	0.935881
